# Supplementary material for: Prediction of Climate Change Impacts on the Suitable Habitat of Hyphantria cunea in China Based on Biomod2 Ensemble Models
Source: Insects. 2026 Jul 1;17(7):686. doi: 10.3390/insects17070686 (PMC13410028; doi:10.3390/insects17070686)
Supplement: Supplementary file 1 [file insects-17-00686-s001.zip]

Archive with 43 entries (41 files):
- 02Environmentdata/
- 02Environmentdata/B-aspect.asc
- 02Environmentdata/B-aspect.asc.ovr
- 02Environmentdata/B-bio01.asc
- 02Environmentdata/B-bio01.asc.ovr
- 02Environmentdata/B-bio02.asc
- 02Environmentdata/B-bio02.asc.aux.xml
- 02Environmentdata/B-bio02.asc.ovr
- 02Environmentdata/B-bio03.asc
- 02Environmentdata/B-bio04.asc
- 02Environmentdata/B-bio05.asc
- 02Environmentdata/B-bio06.asc
- 02Environmentdata/B-bio07.asc
- 02Environmentdata/B-bio08.asc
- 02Environmentdata/B-bio09.asc
- 02Environmentdata/B-bio10.asc
- 02Environmentdata/B-bio11.asc
- 02Environmentdata/B-bio12.asc
- 02Environmentdata/B-bio13.asc
- 02Environmentdata/B-bio14.asc
- 02Environmentdata/B-bio15.asc
- 02Environmentdata/B-bio16.asc
- 02Environmentdata/B-bio17.asc
- 02Environmentdata/B-bio18.asc
- 02Environmentdata/B-bio19.asc
- 02Environmentdata/B-clcd.asc
- 02Environmentdata/B-elev.asc
- 02Environmentdata/B-lighting.asc
- 02Environmentdata/B-ndvi.asc
- 02Environmentdata/B-slope.asc
- 04Picture/
- 04Picture/02correlation analysis.pdf
- 04Picture/02pca.pdf
- 04Picture/03kappa.pdf
- 04Picture/03TSS, ROC and KAPPA values of a single model.jpg
- 04Picture/03tss.pdf
- 04Picture/04Contribution rate of environmental variables.tif
- 04Picture/05Response curves of dominant environmental variables.pdf
- 04Picture/05Response_Curve_Presences.Absences_EMwmeanByTSS_mergedAlgo_mergedRun_mergedData.pdf
- 04Picture/Corr_All_Vars_Clean.png
- 04Picture/PCA_All_Vars.png
- A-Species distribution points.csv
- C-code.txt
