# Supplementary material for: Prediction of Climate Change Impacts on the Suitable Habitat of Hyphantria cunea in China Based on Biomod2 Ensemble Models
Source: Insects. 2026 Jul 1;17(7):686. doi: 10.3390/insects17070686 (PMC13410028; doi:10.3390/insects17070686)
Supplement: Supplementary file 1 [file insects-17-00686-s001.zip › A-Species distribution points.csv]

longitude	latitude	Presences.Absences
118.1568438	31.0900185	1
114.7422432	37.01116371	1
120.8314498	37.67252949	1
123.6958568	41.21880687	1
114.7603759	37.16719723	1
124.3179808	40.17736353	1
114.1373833	37.14217039	1
124.5442161	43.26574767	1
114.5545568	37.04667377	1
122.4865536	44.04655505	1
115.8953861	39.05219043	1
116.4106375	39.9119434	1
116.5094448	39.95238927	1
116.2439582	39.83433692	1
116.1702439	39.93219214	1
116.2270511	40.02560043	1
115.785575	39.99295393	1
115.8475646	39.71776693	1
116.7267172	39.80216813	1
116.7179137	40.14943523	1
116.2048087	40.21414223	1
116.413	39.64637524	1
116.5800425	40.62823642	1
117.1388532	40.20753892	1
116.988215	40.52514699	1
117.1898306	39.11801737	1
117.2488881	39.11952628	1
117.2225879	39.07885982	1
117.2077134	39.16610967	1
117.1492442	39.16355909	1
117.4026097	39.13272135	1
117.1131745	39.02778474	1
117.3794744	38.96353231	1
117.1667871	39.25201699	1
117.0223152	39.45035018	1
117.3993197	39.60815363	1
117.567621	38.90425657	1
117.650219	39.37625804	1
116.9603478	38.85477634	1
117.4287758	40.00192258	1
114.5790585	38.08019967	1
114.442929	38.02438338	1
114.4413488	38.09913842	1
114.5780036	38.00876202	1
114.8048928	38.0486334	1
114.336146	38.0766323	1
114.0685561	37.98592579	1
114.5544714	38.22225106	1
114.444106	38.53931523	1
114.1736763	38.50477767	1
114.5946358	37.61553282	1
115.2185714	38.18719733	1
114.9391659	38.17844746	1
113.8607766	38.40192044	1
114.4172698	37.80071612	1
115.2859746	37.9156426	1
114.7466955	38.37078465	1
118.1915453	39.56387483	1
118.1219167	39.66801928	1
118.4306607	39.71341744	1
118.2711789	39.70003244	1
118.1270655	39.43905361	1
118.0776936	39.81706741	1
118.4077797	39.19146451	1
118.5915684	39.45338956	1
118.9328899	39.33874097	1
118.3597404	40.23135348	1
117.7228441	39.81197779	1
117.9440904	40.13103283	1
118.6755956	40.03336768	1
118.5744806	39.77798325	1
119.5871032	40.07594388	1
119.7344189	40.01976263	1
119.4197122	39.83822648	1
119.2735436	39.95746304	1
119.1276627	40.3469039	1
119.0907305	39.62584991	1
118.9738031	39.91711769	1
114.4770482	36.50353497	1
114.5720716	36.66205736	1
114.3533763	36.57225969	1
114.8255023	36.5709422	1
114.6154572	36.78576087	1
114.5738944	36.26106621	1
114.6945176	36.42288737	1
115.2369658	36.30305603	1
115.1959349	36.78832473	1
114.8579845	36.86615195	1
115.007571	36.50505681	1
115.2859462	36.6105629	1
114.923255	36.24490605	1
115.0263074	36.74602334	1
114.3731526	37.45704153	1
114.3450802	37.31166393	1
114.6968626	37.51115328	1
114.7795309	37.35772174	1
115.0085592	37.60468919	1
115.0463084	37.27086065	1
115.1854448	37.07835745	1
114.9949265	37.04679792	1
115.3750158	37.07016447	1
115.6799459	37.03452925	1
115.518167	36.85161941	1
115.46659	37.27987845	1
114.2686084	36.9322033	1
115.4086666	38.88437521	1
115.5066141	38.85431166	1
115.2492088	38.97047143	1
115.4765609	38.71747183	1
115.5693084	39.03586033	1
115.4315518	39.60832373	1
115.7421297	39.20484297	1
114.7938954	38.89693564	1
115.825573	38.66693333	1
115.165429	38.67061282	1
115.8728994	38.87290778	1
115.2404132	39.3095739	1
114.6483119	38.69997874	1
115.6564403	38.52222194	1
115.0601508	38.92091235	1
115.4754462	38.45221432	1
116.1694344	39.03759257	1
115.9878634	39.4757093	1
115.0445959	38.45999524	1
115.3226863	38.38470362	1
116.0278409	39.25884996	1
117.7327516	40.54717379	1
117.7149875	40.44669974	1
118.6229212	40.57029034	1
118.7261469	41.06621948	1
116.8226424	38.31533211	1
116.8413629	38.55924508	1
116.6637017	37.88189698	1
117.5531663	38.13551562	1
117.2524104	37.95431632	1
115.8773032	38.41377528	1
116.8507089	38.01594397	1
116.4941495	37.65514437	1
116.1646493	38.23616147	1
117.1440814	38.08346189	1
116.3756844	38.08313774	1
116.1515626	38.73603029	1
117.4043612	38.39489086	1
116.2617201	38.47725456	1
116.7532656	39.34187861	1
116.6228211	39.53738611	1
116.2785842	39.34445502	1
116.5482374	39.29581376	1
117.0392344	39.7357837	1
116.5780885	38.66137552	1
116.4814906	38.9060604	1
116.9354682	39.89252912	1
116.5628373	39.1034037	1
117.0075498	39.95894853	1
115.6550269	37.71726106	1
115.4572183	37.548249	1
115.7466922	37.45596528	1
115.9342706	37.82029742	1
115.9099735	38.04415159	1
115.7285982	38.21730739	1
115.4780387	38.23745051	1
115.9649258	37.34876434	1
116.189521	37.66162347	1
116.3178156	37.90619003	1
115.5756607	37.95087962	1
122.6820424	43.18295761	1
123.4135873	41.58045229	1
123.5883004	41.75685911	1
123.5075672	42.03527943	1
123.2298397	41.83489133	1
122.7677592	41.5561477	1
123.2614987	42.75643923	1
123.2334023	42.40642449	1
122.8528359	42.00667581	1
121.5038204	38.97487597	1
121.2515611	38.85826438	1
122.2640569	39.6081621	1
121.7582444	39.68589071	1
122.9289544	39.84188967	1
123.0267459	41.06647192	1
122.4318616	41.34098584	1
123.3337543	40.39457691	1
122.7799994	40.83211843	1
123.8784619	41.93045776	1
124.1417789	41.7415021	1
123.7106222	41.4217949	1
123.8691502	41.32445208	1
123.8172964	41.09488009	1
124.1682628	41.1971089	1
125.2775064	41.25344837	1
124.326615	40.04766579	1
124.295743	40.2419451	1
124.9180757	40.76177429	1
123.8531642	39.96907493	1
124.0535911	40.58061255	1
121.0829018	41.06620699	1
122.2471988	41.79121189	1
121.2905083	41.52736211	1
121.2818949	41.13608768	1
121.8512849	41.53784453	1
122.1757756	40.25827528	1
122.3104913	40.60908155	1
122.4667635	40.22598144	1
122.5578319	40.63958493	1
121.4288902	41.75003614	1
121.7123559	42.01896705	1
121.6825645	42.16490783	1
122.461225	42.51615561	1
123.2573607	41.26888473	1
123.220723	41.20694681	1
123.4094628	41.13485499	1
123.1676369	41.27286617	1
123.2073294	41.06863776	1
123.3047575	41.41095354	1
122.0753832	40.93813852	1
122.0180802	41.24108606	1
123.8449861	42.2453427	1
124.2656537	42.51768982	1
123.913172	42.20805057	1
124.7260639	42.70403688	1
123.9331895	42.99096168	1
123.5747903	42.43185863	1
124.2702153	42.46034584	1
120.6830033	40.90134883	1
120.6631163	41.07359451	1
120.0141664	40.29696615	1
120.4656157	40.58602521	1
125.7005444	43.52306726	1
124.3279965	43.46575605	1
124.6720572	43.78332886	1
123.6924184	43.75717181	1
125.2032165	42.90960024	1
125.1194902	42.98572504	1
125.44201	42.67531251	1
125.1757386	42.94105546	1
125.7087677	42.53136232	1
125.9845738	41.24324772	1
121.4145588	31.08895267	1
121.4039239	31.40513015	1
121.2396989	31.36000516	1
121.7167866	31.11496101	1
121.2383714	30.83063829	1
121.2157533	31.01712985	1
121.0811187	31.12679877	1
121.5497918	30.91063643	1
118.8375934	32.06779963	1
118.8118611	32.01474664	1
118.7048678	32.01227351	1
118.7558896	32.08484334	1
118.5574204	32.05550753	1
118.9514279	32.16366534	1
118.8270935	31.85849442	1
118.8364367	32.39553177	1
117.2772715	34.29046286	1
117.2642178	34.21134404	1
117.4853842	34.40603833	1
117.1373236	34.26511863	1
116.6039289	34.69082352	1
116.8921726	34.69726561	1
117.8785425	33.94205031	1
118.3350671	34.28194563	1
117.8881196	34.39505248	1
119.4080117	34.62363358	1
119.1763673	34.57146668	1
119.0316229	34.88451497	1
118.751228	34.54546272	1
119.3882286	34.36725094	1
119.4340083	34.17015683	1
119.2874715	33.501385	1
118.9226616	33.65929177	1
119.0334705	33.51249755	1
118.8165579	33.22948884	1
119.3128756	33.87924954	1
118.5228615	32.96686228	1
119.1354096	33.01664918	1
120.2437441	33.40371717	1
119.9598597	33.26461539	1
120.5525965	33.18739554	1
119.7850851	34.22658691	1
120.0124526	34.08553149	1
119.6935553	33.70818832	1
120.259664	33.76092318	1
119.8230202	33.48420351	1
120.582558	32.78837283	1
119.5497918	32.34704555	1
119.3897717	32.45799489	1
119.6899401	32.53650093	1
119.4432209	33.2219208	1
119.1883253	32.38842626	1
119.4969848	32.8314476	1
119.4074636	32.18230773	1
119.4360742	32.09781517	1
119.8328669	32.18652168	1
119.1951132	31.92822708	1
119.9213203	32.496488	1
119.9398659	32.32762913	1
120.0937776	32.52383957	1
119.9846062	32.95736228	1
118.3499575	33.78215136	1
118.3327075	34.00234831	1
118.8454476	34.14947589	1
118.6854907	33.70328348	1
118.3000247	33.41073528	1
120.8981105	30.90188696	1
121.1184386	30.6787266	1
117.3475395	31.93623577	1
117.1978307	31.91692738	1
117.0552775	31.86932742	1
117.3259583	31.74348778	1
117.193052	32.23516684	1
117.5707436	32.00111905	1
117.7172491	31.64657486	1
118.378451	31.24548105	1
118.2564234	31.37421925	1
117.7926591	31.24784764	1
117.4505703	32.91735358	1
117.3589524	32.8792538	1
117.2202683	32.84479131	1
117.4252624	33.02168531	1
117.0138801	33.04802061	1
117.7764661	33.14747828	1
117.340179	33.28306201	1
117.1141153	32.62857405	1
116.9964716	32.56025727	1
116.9129781	32.51946046	1
116.8182213	32.65396549	1
116.8472549	32.78206953	1
116.571972	32.7874908	1
116.7557823	32.25920134	1
118.5357365	31.64218875	1
118.6044412	31.46628514	1
118.040724	31.6570906	1
116.907333	34.05001579	1
116.7410774	33.97623414	1
116.8814702	33.83629925	1
116.6973359	33.64919819	1
117.9122543	30.9602088	1
117.6378513	30.81799344	1
117.3600668	30.85511655	1
118.2972634	32.34825655	1
118.1821339	32.31542203	1
118.5234821	32.46959228	1
118.0933184	32.06508967	1
117.6528968	32.4691326	1
117.5990452	32.78876687	1
118.9621261	32.71682423	1
118.1284672	32.80635933	1
115.7136914	32.86303329	1
116.0166352	32.9241572	1
115.7255688	33.03610728	1
115.236654	32.90420819	1
115.6357461	33.33326327	1
115.6338936	32.6420911	1
116.2536945	32.65782701	1
115.3856351	33.22173331	1
117.1469468	33.72025905	1
116.4083772	34.44854288	1
116.8006267	34.20613749	1
117.531189	33.68607633	1
117.8781771	33.53980673	1
116.1820096	32.25393959	1
115.8003415	33.77822456	1
116.2120997	33.55335181	1
116.5791429	33.21892013	1
116.1541577	33.15295539	1
117.500472	30.51141522	1
119.2791076	26.09581933	1
117.091669	36.65514409	1
116.9672286	36.57935618	1
116.8790409	36.67797233	1
116.9730366	36.77188783	1
117.1783669	36.60541273	1
116.7910748	36.42165799	1
117.4673194	36.73857499	1
117.1381135	37.02589406	1
117.6096868	36.3150914	1
117.8294721	36.13201888	1
116.4093522	36.19666245	1
117.196897	37.31850638	1
120.3637658	36.06791308	1
120.3646468	36.11132008	1
119.8734021	35.85953927	1
120.5718641	36.191078	1
120.4192209	36.18500294	1
120.5141193	36.48197402	1
119.9472249	36.24033483	1
119.9397192	36.78156646	1
120.430921	36.85656889	1
118.0156086	36.57607863	1
118.0633314	36.81315653	1
117.95231	36.41980214	1
118.286168	36.84657056	1
117.8573341	36.7515919	1
118.0207719	36.9919044	1
117.8129334	37.16458751	1
118.1919498	36.12898166	1
117.5923884	34.86483881	1
117.3458432	34.79048322	1
117.5907297	34.71056917	1
117.6276862	34.58323951	1
117.4716674	35.08774018	1
117.1372603	35.0599678	1
118.5893711	37.40164393	1
118.5912652	37.95772269	1
118.7829176	37.66290178	1
118.4079652	37.6835784	1
118.530422	37.15562898	1
121.3497399	37.5151359	1
121.1887585	37.4780704	1
121.5664939	37.2672344	1
121.4240651	37.37932046	1
120.4985019	37.60304253	1
120.740461	36.89652925	1
119.983813	37.1844356	1
120.3882428	37.33655869	1
120.8904094	37.30432538	1
121.1015234	36.85008503	1
119.0216321	36.69642198	1
119.1360892	36.98498262	1
119.3572051	36.52745509	1
119.1916248	36.68722874	1
118.5452444	36.35935846	1
118.9019046	36.52970534	1
118.4572187	36.67471136	1
119.4043997	36.00691353	1
118.8139797	37.00913641	1
119.1054675	36.29837585	1
119.7021659	36.38107345	1
119.4371906	36.86560098	1
116.5626901	35.37439019	1
116.742803	35.56783827	1
116.9756526	34.88435226	1
116.560247	35.01663524	1
116.3034463	35.04564885	1
116.295515	35.42491667	1
116.4938443	35.70783549	1
117.3328115	35.63433597	1
116.1144753	35.79352197	1
117.0206351	35.60973349	1
117.0774546	35.34809171	1
117.1709911	36.20900088	1
117.1768978	36.1411776	1
116.9202199	35.82738402	1
116.3292198	35.9696372	1
117.6008054	35.88923064	1
116.7310182	36.10718179	1
122.1084629	37.37253779	1
121.9986923	37.12142413	1
122.3943663	37.1202329	1
121.5197392	36.96727808	1
119.359698	35.45464964	1
119.1864894	35.28954939	1
119.2382134	35.73750994	1
118.8751873	35.66744367	1
118.271618	35.21084288	1
118.2625101	34.93015895	1
118.5066757	35.14260617	1
118.4004974	35.53697926	1
118.3176184	34.62686577	1
118.596172	35.90764148	1
117.9789132	34.8553456	1
117.9284078	35.2396673	1
117.670009	35.42863137	1
118.8783403	35.20812436	1
118.0244746	35.74165215	1
118.6473761	34.88219474	1
116.3760445	37.43370059	1
116.6842706	37.40422477	1
116.8009801	37.67969818	1
117.4495355	37.79492451	1
116.887079	37.2283218	1
116.6665454	36.71695336	1
116.4225407	37.14153609	1
116.0252817	37.00933991	1
116.078214	37.23627765	1
117.1331313	37.66708719	1
116.5687483	36.91315707	1
115.9319139	36.44403583	1
116.1678632	36.597664	1
115.862844	36.14515329	1
115.540047	36.13420351	1
116.2834044	36.32369956	1
115.5293556	36.53052574	1
116.2446233	36.83312621	1
115.7694706	36.77576442	1
117.969428	37.41730016	1
118.0787997	37.80446268	1
117.5667948	37.37016754	1
117.5603709	37.59980913	1
117.7991274	37.96313788	1
118.2141215	37.18214821	1
117.6590808	36.95008944	1
115.4592992	35.27794595	1
115.6166069	35.09781767	1
115.540353	34.82255532	1
116.1096867	34.73268813	1
115.9343777	34.98360741	1
116.0276882	35.27192287	1
115.8843141	35.60438959	1
115.540288	35.54829185	1
115.0652796	35.17728809	1
113.7393419	34.81267009	1
113.6096396	34.89141287	1
113.9986743	34.71337792	1
114.2678705	34.82437845	1
114.4247914	34.80769248	1
114.2922695	34.73616122	1
114.4676396	34.70935075	1
114.4907557	34.43560522	1
114.1483539	34.38368656	1
114.9634729	34.87530755	1
113.3379592	33.54586027	1
114.4123013	36.03348086	1
114.3736167	36.13707434	1
114.2919952	36.14012084	1
114.4508382	35.9023557	1
114.6611194	35.46527206	1
114.810443	35.90137256	1
114.2192886	35.91477058	1
114.220159	35.78852015	1
114.4773391	35.67170811	1
114.1572837	35.66192435	1
113.9663813	35.27571477	1
113.8380899	35.274783	1
113.8283569	35.2024044	1
113.9426745	35.01979836	1
114.2322071	35.27143892	1
114.4772933	35.03288805	1
114.0677992	35.49604784	1
114.7563265	35.21165797	1
113.357153	35.32422253	1
113.3890153	35.05195184	1
115.0268716	35.77595409	1
115.1581414	35.92115513	1
115.2352085	36.09132134	1
115.5273548	35.79459336	1
115.8617465	35.95898827	1
115.1442722	35.58551882	1
113.8117403	34.03791568	1
114.1911987	34.00802522	1
113.5557963	33.85700341	1
113.9160793	33.5315843	1
113.9316464	33.66712874	1
114.1759746	33.56723966	1
113.6681911	33.54417095	1
113.9508093	33.83956495	1
115.5942885	34.47946921	1
115.5636291	34.25075319	1
115.1658056	34.69069315	1
115.0297402	34.39459189	1
115.9025399	34.36278991	1
116.144466	34.21878584	1
116.3185562	33.9669175	1
113.9536477	32.04799411	1
114.0535288	32.34503471	1
114.8313456	31.93790259	1
114.8477968	31.64199954	1
115.363485	31.76189753	1
115.6987713	32.13249826	1
115.3130826	32.44179611	1
114.8590399	32.40744308	1
114.7143791	33.62404381	1
114.9037195	33.71427696	1
114.4255842	34.09552155	1
114.4654542	33.78933449	1
114.5391358	33.51536839	1
115.1646028	33.29077115	1
115.2888665	33.6373828	1
114.8800926	33.27087667	1
113.8657265	32.96589397	1
113.9117663	33.3676339	1
114.396339	33.29673407	1
114.6357229	32.98791748	1
114.484958	32.54270876	1
113.9622635	32.69748742	1
113.3923083	32.8604942	1
114.3115048	32.91800418	1
113.8879384	33.16187785	1
114.9367329	32.77965965	1
112.2331927	32.17207784	1
112.7608771	32.08851149	1
114.0031381	30.94034519	1
114.0232276	31.23484224	1
114.2983871	31.57409055	1
113.7659367	31.00062128	1
113.5436532	30.92179135	1
113.6216515	31.30032029	1
114.6166194	31.28565396	1
113.2446202	31.9477178	1
113.7997438	31.67833517	1
113.9114	31.0331	1
113.955	31.1122	1
113.8665	31.0231	1
113.8675	31.0573	1
113.925667	31.256667	1
114.142672	31.533014	1
114.138056	31.577833	1
114.123333	31.715611	1
114.421831	31.322161	1
114.366403	31.368044	1
114.279097	31.481686	1
114.48269	31.593381	1
114.478994	31.513325	1
114.240541	31.600902	1
114.364176	31.60549	1
114.097375	31.402667	1
113.835889	31.324278	1
113.7775	31.296667	1
113.716833	31.348472	1
113.751667	31.426944	1
113.786303	31.193567	1
114.065	31.356389	1
113.638611	31.129889	1
113.802456	31.266428	1
113.745917	31.398666	1
113.6915	31.3116	1
113.751214	30.906603	1
113.668592	30.981903	1
113.486481	30.904808	1
113.374406	30.929486	1
113.571883	30.970878	1
113.471461	31.030858	1
113.576594	31.006758	1
113.589647	30.795936	1
113.7875	31.0349	1
113.7804	31.1038	1
113.7106	31.1238	1
113.695	31.0911	1
113.6823	31.0437	1
113.7891	30.9532	1
113.7749	30.8795	1
113.825	30.8475	1
113.7341	30.9493	1
113.7377	30.9814	1
114.292825	31.431974	1
114.482698	31.554129	1
113.63471	31.161729	1
113.838958	31.167272	1
113.977594	31.311967	1
114.239403	31.793403	1
114.358727	31.722586	1
114.481476	31.631055	1
114.213503	31.504851	1
113.620428	31.264428	1
113.968258	30.097569	1
113.997247	31.263942	1
114.05155	31.284114	1
113.982544	31.391672	1
113.977258	31.1977	1
114.141414	31.144369	1
113.906017	31.286747	1
114.033547	31.314183	1
114.483505	31.672471	1
114.509789	31.707808	1
113.397372	30.952253	1
113.578425	30.875022	1
120.703322	36.357412	1
116.359	39.985023	1
116.462494	39.869381	1
118.740245	36.937402	1
116.392128	40.010395	1
116.448983	39.93566	1
116.474625	40.000831	1
115.962417	39.092336	1
115.824819	39.076961	1
120.447914	36.224297	1
122.413288	37.343672	1
113.692986	34.998678	1
117.143468	40.515317	1
117.290842	40.072185	1
116.505226	40.067951	1
120.525513	36.101131	1
115.603633	37.626376	1
121.6147	38.913874	1
121.548073	31.220346	1
114.514	38.051788	1
114.3471	34.812428	1
116.436611	39.819964	1
116.304089	40.135377	1
116.597584	40.034718	1
116.507675	39.913145	1
118.279756	32.291333	1
104.691	38.0733	1
